# Supplementary material for: A dose of doubt: a qualitative study on placebo regulations
Source: Front Med (Lausanne). 2025 Jun 16;12:1574022. doi: 10.3389/fmed.2025.1574022 (PMC12206773; doi:10.3389/fmed.2025.1574022)
Supplement: Supplementary file 2 [file Supplementary_file_2.XLSX]

## Sheet: Sheet1
Definition	P1	P2	P3	P4	P5	P6	P7	P8	P9	P10
1. Wie definieren Sie ein Placebo?	Das ist ein Mittel, das vorgibt, einen Wirkstoff zu haben, aber keinen hat.	Ein Placebo ist ein Medikament, bei dem kein pharmakologisch wirksamer Wirkstoff drin ist. Biologisch aktiv, könnte man auch sagen.	Ein Therapeutikum, von dem derjenige, der es nimmt, einen Effekt erwartet und die Therapeutin, die es verabreicht, keinen Effekt erzielen möchte. Hm, schwierig. Eine Therapeutin möchte vielleicht doch einen Effekt sehen, aber ohne einen tatsächlichen pharmakologischen Eingriff in den Menschen stattfinden zu lassen. Vielleicht kann man es so besser formulieren.	Also ich habe hier sicher eine etwas breitere Definition. Grundsätzlich eine Substanz im weitesten Sinne, die man dem Patienten gibt, bei der man aber weiss, dass sie keine wirkliche Wirkung hat. Ja, das wäre jetzt so die Definition von meiner Seite her.	Das ist eine, sagen wir, therapeutische Methode, aber auch hier kann man diskutieren, was therapeutisch heisst, ohne spezifische Wirksamkeit bei einem Patienten. Das ist so die Definition. Therapie ohne spezifische Wirksamkeit.	Ist ein Medikament ohne Wirksubstanz, das dem Patienten die Illusion gibt, er habe etwas Wirksames bekommen.	Ähm also ein Placebo, ähm ein Medikament also in Form von einer Tablette oder einer Lösung, so wie wir das von Medikamenten kennen. Aber kein Wirkstoff drin ist.	Beispielsweise eine Tablette oder etwas, das in der Kultur als Medikament gilt, ohne biochemischen Wirkstoff.	Also für mich ist ein Placebo ein Medikament, von dem man keine Wirkung kennt quasi. Äh ja. Dass man einsetzt, mit der Intention, dass der Patient das Gefühl hat, sich etwas Gutes zu tun. Und damit ein Symptom, das ihn einschränkt, zu lindern.	Also für mich ist das Placebo ein, ja ich nenne es jetzt einmal Medikament, ein Wirkstoff, das man den Patienten gibt, dass aber nicht das eigentlich ist, was man mit den Patienten diskutiert hat. Also zum Beispiel, ich spritze irgendetwas, ähm das aber nicht das ist, was der Patient denkt, dass es ist. Oder ich gebe irgendeine Tablette ab, wo eben nicht ein Wirkstoff drin ist, sondern eigentlich…
1.1 Bitte beschreiben Sie, was Sie unter einem Placebo verstehen.	Es ist ein Tablettierungsmittel. Es hat alles ausser den Wirkstoff, gegen den man es testet. Da kommt es darauf an – innerhalb eines Studiensettings oder innerhalb eines Betreuungskonzepts, zum Beispiel im Altersheim. Also je nachdem hat das Placebo schon Wirkstoffe drin, aber einfach nicht den, gegen den man es testen will. Aber im eigentlichen Sinn hat es keinen Wirkstoff. Es soll gefallen ohne…		Placebo kann eine Tablette sein, eine Creme. Kann auch sogar eine Übung sein. Also ein Therapeutikum ist eigentlich alles, bei dem ein Patient von seinem Alltag abweicht, um etwas zu verbessern in seinen Augen. Oder zu verändern, nicht nur zu verbessern.	Ja da gibt es ja alles. Es gibt Tabletten. Es gibt Leute, die NaCl spritzen. Was dann schon mit einer Substanz im weitesten Sinne, das ist dann sicher keine pharmakologische Substanz. Oder ja, was auch immer. Ja also einfach so. Das kann auf jeglichem Weg sein, logischerweise. Das können Zäpfchen sein, das können Tabletten sein. Ja was es so gibt. Ja jetzt haben wir glaube ich alles, meines Wisse…	Therapie ist auch ein Gespräch. Therapie heisst auch Vorschlag, der Vorschlag kann auch ins Gespräch kommen. Therapie heisst auch, das Verhältnis Arzt-Patient.	Also meistens gibt man es ja in der gleichen Form wie das Verum. Das heisst, wir geben Tröpfchen oder Kügelchen in der Homöopathie. Und entsprechend, weil denen sieht man nichts an und man schmeckt nichts, ist etwas / ist eine Substanz drauf oder nicht. Ist es das Verum oder nicht. Und das kann man auch nicht nachweisen. Weder chemisch noch physikalisch.			Ja also klassischerweise schon etwas zum Schlucken. Entweder halt eine Art Tablette oder ein Säckchen. Aber grundsätzlich kann man sich auch vorstellen: eigentlich ist das noch relativ häufig auch als Salbenform. Dass man da etwas macht, wo man denkt, dass, ja. Also klassischerweise wäre natürlich kein Wirkstoff drin. Aber alleine eine rückfettende Crème ohne weitere Wirkstoffe ist natürlich auch…	Eben das Problem ist die rechtliche Situation. Oder. Ich kann ja nicht einfach etwas abgeben und dann ihm irgendetwas sagen, es sei das und das drin, was nicht stimmt. Das ist der eine Punkt. Und natürlich gibt es auch bei jeder Medikamentenabgabe eine Rechnung, also wir verrechnen das ja. Kanton Baselland ist auch ein Selbstdispensationskanton. Das heisst, wir geben Medikamente selber ab. Und we…
Anwendung in der medizinischen Praxis
2. Wie findet der Einsatz von Placebos Eingang in Ihre berufliche Praxis?	Etliche Patienten nehmen ja schon Mittel, die nicht wirken. Also bei denen die Wirkung nicht darin besteht, dass ein Inhaltsstoff darin wirkt, sondern es ist einfach die Tablette selbst, die Kapsel, das Pülverchen. Also immer das. Da spricht man dann eigentlich nicht von Placebo, das sind dann irgendwelche homöopathischen Präparate oder pflanzliche Präparate. Vitamin-Tabletten aus der Migros. Dem…	Also ein echtes Placebo habe ich in meinen letzten 22 Jahren nie gegeben. Was man sehr häufig macht, ist, dass man Pseudoplacebos gibt. Man gibt ein Medikament, dass irgendeine Form von Wirkung hat oder haben könnte. Aber bei dem man, wenn man ehrlich Rechenschaft ablegt, nicht unbedingt gibt wegen der Wirkung, sondern eher, damit der Patient etwas bekommt. Das sind dann meist pflanzliche Produkt…	Ja man kann eigentlich bei jedem Arzt-Patienten­kontakt könnte man das so formulieren?	Ja also ich kann/ mir ist nichts bekannt, wo ich denke, dass das jetzt wirklich etwas bringen könnte. Ich weiss, es wurde immer wieder gemacht. Gerade bei Rückenschmerztherapien gibt es Institutionen, die das zum Teil machen. Aber das finde ich jetzt nicht/ da kann ich jetzt nicht dahinterstehen. Da sehe ich keinen Zugang zu dem.	Nein es ist nicht immer vorhanden. In Anbetracht dass ich Schulmedizinerin bin. Und ich, ich spreche nur über mich, bin schon geprägt, schulmedizinisch zu denken. Und insbesondere diese Denkweise im täglichen Alltag einzubringen. Das heisst Gewohnheiten und und und. Es gibt Situationen im Gespräch mit einem Patienten, wo man daran denkt. Aber dafür muss man vorbereitet sein als Arzt. Man muss auc…		Ja also es ist ähm manchmal, manchmal hat man den Eindruck, es wäre hilfreich. Wenn es – gerade zum Beispiel bei Patienten, bei denen man ein wenig den Eindruck hat, dass ein Abusus, ein Missbrauch besteht. Zum Beispiel bei Schmerzmitteln. Da hat man schon manchmal den Eindruck, es könnte auch ein nützliches Tool sein, um je nachdem den Leuten auch zu zeigen, es braucht eigentlich nicht so viele …	Ich habe als Hilfsschwester, als Hilfskrankenschwester gearbeitet und wir hatten tatsächlich Placebos zur Verfügung. Wenn die Leute nicht schlafen konnten zum Beispiel. Jetzt als Ärztin – nein.	Also meiner Meinung nach relativ häufig in der Homöopathie. Wenn man das jetzt mal böse sagen darf. Aber die Stoffe sind ja häufig so stark verdünnt, dass man zumindest mit naturwissenschaftlichem Verständnis nicht weiss, wo das wirken soll. Und ähm das tut den Leuten gut.	Man muss einfach alles sauber dokumentieren, aufschreiben. In der Regel passiert das schon in einem Altersheim zum Beispiel, wo ja die Pflege dann auch mit dabei ist. Oder wo man genau alles aufführen muss, was gemacht wird. Und dort wird das einfach notiert. Und äh natürlich gibt es auch in unserer elektronischen Krankengeschichte einen Eintrag. Das ist eigentlich alles. Und je nach dem, wenn es…
2.1 Wo begegnen Ihnen Placebos in Ihrem Arbeitsalltag?	Auch wenn man sich nicht sicher ist, ob ein Beruhigungsmittel etwas bringt. Aber ein Beruhigungsmittel hat Nebenwirkungen. Es besteht das Risiko von vermehrter Sturzanfälligkeit in der Nacht. Der Betroffene kann sich den Oberschenkel brechen, ist dadurch immobil und bekommt vielleicht eine Lungenembolie und stirbt. Also das ist nicht etwas Harmloses. Man will sicher sein – man weiss nicht richtig…		(lacht) Zuallererst fällt mir da Homöopathie ein. (lacht) Wo ein grosser Placeboeffekt... wo es nicht negativ (unverständlich) ... Das ist noch schwierig, einfach nur so zu sagen. Wenn ich das Knie meiner Kinder puste, wenn sie sich gestossen haben – weil am Ende ist das doch ein Therapeutikum, weil das kühlt. Das ist eine Berührung, das ist kein Placebo in dem Sinne. Alleine schon das Gespräch m…	Ja, das ist eine gute Frage. Also ich glaube, man muss unterscheiden. Im Rahmen von Studien ein Placebo abzugeben, bei dem der Patient informiert ist, dass er Placebo erhalten könnte, das machen wir, glaube ich, seit vielen Jahren. Da habe ich jetzt ethisch keine Probleme, weil der Patient informiert ist, dass er je nachdem etwas bekommt, das nicht wirksam oder nicht gleich wirksam ist wie das an…	Um ein Placebo zu starten, muss man ein Vertrauen aufbauen – zwischen Arzt und Patient. Es braucht auch für schulmedizinische Therapien Vertrauen, aber für diese Art der Therapie braucht es Vertrauen. Und dem Patienten auch erklären, was man macht. Und wieso man es macht. Und wann der Zeitpunkt kommt, es zu machen. Und wann der Zeitpunkt ist, es nicht zu machen. Und was für Vorteile es sein könnt…	Ja, praktisch täglich. Also Leute, die kommen – Placebo ist ja nicht nur das Medikament. Das habe ich vorher behauptet. Aber eigentlich ist Placebo auch, wenn ein Patient sprechen kann. Man hat ihn nicht behandelt, man hat nicht einmal eine Beratung gemacht. Sondern er hat einfach abgeladen. Ich weiss nicht, ob man das auch als Placebowirkung bezeichnen kann. Ich mache dann ja eigentlich nichts, …	Sehr wenig. Ähm. Weil es etwas Umstrittenes ist. Weil es gewisse Leitlinien gibt, dass man Placebos eigentlich nicht einsetzen soll. Oder nur nach Rücksprache mit den Patienten einsetzen soll. Was wiederum etwas schwierig ist – und dann auch fraglich, ob es sinnvoll ist oder einfach auch je nach Setting. Also von dem her eigentlich sehr, sehr wenig.	Offizielle Placebos nach dieser Information habe ich nur noch im Studium erlebt. Und dann nie mehr. Im Studium viel.	Ja also. Selten. Aber das gibt es schon. Meistens nimmt man als Schulmediziner doch etwas, von dem man zumindest eine gewisse kleine Wirkung kennt. Nutzt es nichts, schadet es nicht – denke ich. Das mache ich vielleicht in einer ähnlichen Intention, wie wenn Leute einfach ein Placebo geben würden. So Smarties oder eben vielleicht nicht unbedingt... ähm, schwierig. Ich müsste irgendwie einen Konte…	Ja, schon eher selten. Also ich würde sagen, vielleicht so – ja, es ist nicht einmal pro Monat. Oder vielleicht so alle zwei Monate, würde ich sagen. Aber in der Praxis, oder wenn ich irgendein Medikament abgebe... dann musst du ja irgendetwas mitgeben, eine Verpackung oder was auch immer. Und da kann man nicht bescheissen. Und wenn ich so ein Placebo abgebe, nimmt es mich ja eigentlich primär wu…
2.2 Wie stehen Sie zum praktischen Einsatz von Placebos?	Das Letztere, was ich gesagt habe: Wenn man damit aufdecken kann, ob man einen Patienten einem höheren Risiko aussetzt, als dass der Nutzen ist. Das lehne ich ab (reine Placebos). Ausser der Betroffene ist informiert, ist einverstanden. Aber einfach den Betroffenen zu täuschen – das lehne ich ab.		Zentraler Bestandteil meines täglichen Arbeitens. (lacht) Es hilft mir, dass ich Medikamente sparen kann. Es hilft mir, dass die Leute ihre Krankheitsbewältigung oder Lebensführung etwas anpassen.		Zum Beispiel Müdigkeit. Müdigkeit ist als Symptom beschrieben, aber es ist schlussendlich ein Syndrom – weil es so viele Ursachen hat. Unser schulmedizinisches Denken schliesst einfach zuerst alle organischen Ursachen aus, dann die funktionellen Ursachen, und dann kommt man zur Schlussfolgerung: Ich weiss nicht, woher die Müdigkeit kommt. Dann geben wir eine Infusion mit Vitamin C, zum Beispiel. …	Also ich brauche es relativ regelmässig. In der Homöopathie gibt man selten Medikamente – also in seltenen Gaben. Und Leute, die von der Schulmedizin kommen und das nicht begreifen können oder das Gefühl haben, dass man sie vernachlässigt, da sagt man: „Also gut, Sie bekommen das Mittel noch einmal.“ Aber man weiss, man würde dem Patienten mehr schaden, wenn man es zu früh wiederholt. Und dann gi…		Es ist einfach nicht erlaubt. Man könnte ja ein offenes Placebo anwenden, dann wäre es erlaubt. Dann müsste man aber einen Vertrag machen mit dem Patienten. Es heimlich anzuwenden, ist quasi nicht erlaubt. Bei Leuten in einer absolut desolaten Lebenssituation könnte ich es mir vorstellen, es zu machen. Also ich habe jetzt zum Beispiel eine Sterbende – mit einem metastasierenden Urothelkarzinom, d…
Informationsbeschaffung
3. Wie beschaffen Sie sich Informationen über geltende Regelungen und Richtlinien zum Placeboeinsatz?		Also, das ist natürlich keine aktive Suche, dass ich durch Paragraphen durchgehe. Ich lese Fachzeitschriften und ich gehe an Fortbildungen. Und dort sind manchmal auch juristische Dinge ein Thema. Thema Nummer eins ist dort eher die Haftpflicht. Gut, es spielt natürlich auch in die Haftpflicht rein, wenn ich jemandem ein Placebo gebe, der eigentlich eine wirksame Substanz gebraucht hätte und dadu…		Ja, also Standesrecht, glaube ich auch – wenn man das richtig liest, dann würde das das eigentlich verbieten, würde ich sagen. Aber auch das kommt dann noch einmal darauf an. Bei uns Ärzten ist das etwas schärfer geregelt. Ich glaube, bei Psychotherapeuten ist es noch etwas vager. Aber ich glaube, das würde es eigentlich auch verbieten, wenn man es wirklich intensiv durchliest. Es lässt in meinen…			Also Leitlinien – da, ähm, habe ich auch schon Artikel gelesen. Einfach in Fachzeitschriften, wo das thematisiert wurde. Und meines Wissens ist dort so ein wenig der Konsens, dass es eigentlich etwas ist, das man nicht ohne Wissen – ohne Mitwissen – des Patienten einsetzen soll. Genau.		Ja, also bei Studien gibt es relativ klare Vorgaben. In diesem Zusammenhang kennt man es eigentlich als Schulmediziner am meisten. Nein, eigentlich nicht. Aber bei Studien ist es schon so, dass häufig – häufig muss das halt 50 zu 50 sein. Aber wenn sich dann langsam herausstellt, oder vielleicht sogar schon vorher klar ist, dass das eine sehr wahrscheinlich überlegen ist, dann wird es langsam une…
3.1 Haben Sie sich schon einmal über die rechtlichen Regelungen zu Placebos informiert?	Ich habe mich sicher schon damit auseinandergesetzt – immer wieder zwischendurch. Aber ich könnte Ihnen nicht im Wortlaut sagen, was erlaubt ist und was nicht. Ich weiss nur, dass meine ethischen Ansprüche darüber stehen.	Nein, habe ich nicht. Ich erinnere mich an das Studium – das ist bei mir jetzt doch schon eine Weile her – aber wir hatten ein, zwei wirklich ernsthafte Vorlesungen zu diesem Thema. Und dort kam das sicher mal zur Sprache. Aber nein, ich müsste jetzt sagen: Ich wüsste da nicht im Detail Bescheid. Es ist natürlich auch so: Wenn ich ein Placebo geben würde, dann könnte man mir immer vorwerfen, dass…	Nein. Ich habe das Gefühl, dass ich mit meiner Ausbildung ausreichend darauf vorbereitet wurde. In dem Sinne, dass wir Patienten immer nur das geben, was notwendig ist. Und Placebos – ja, in gewissen Fällen, ja in Studien zum Beispiel – ein fester Bestandteil sind, aber im Alltag... zumindest im hausärztlichen Setting eher nicht. Nicht im klassischen Placebo-Sinne.	Ja, eigentlich schon. Also im Rahmen von Studien ist es in meinen Augen natürlich erlaubt. Da gibt es all die Regularien – über die Universität oder die Institution selbst – und dann noch die Ethikkommission und alles, was sonst noch dazugehört. In diesem Rahmen ist es sicher erlaubt. Sonst ist es in meinen Augen momentan ein wenig ein Graubereich. Aber wenn man es wirklich scharf anschaut, dann …	Nein. Nein. Dafür kann ich ausserhalb vom wissenschaftlichen Rahmen schon sagen: Wenn ich über Artikel höre oder lese – „der und der ist ein Scharlatan“ – oder: „Das würde ich nie machen.“ Oder solche Sachen. Von aussen betrachtet kann ich als Ärztin schon interpretieren, was richtig sein könnte. Aber dass ich mich offiziell für meinen Beruf damit beschäftigt habe – das habe ich nicht gemacht.	*Phu. Ich habe so etwas einmal gehört, aber ich habe es wieder vergessen. (lacht)	Nein, würde ich jetzt sagen, habe ich, glaube ich, nie so gemacht. Ja, also eben. Dort war es vor allem so über einen Artikel, an den ich mich noch erinnere. Aber ich könnte jetzt nicht mehr sagen, welcher Gesetzesartikel das war, in dem das festgehalten ist. Aber von dort her meine ich zu wissen, dass es schon etwas ist, das gesetzlich schwierig ist. Weil es im Prinzip ein bewusstes Irreführen i…	Nein.	Phu. Lange, lange, lange her. Also das haben wir, glaube ich, als Assistenzärzte gehabt – bei mir ist das aber auch schon wieder viele Jahre her. Ja, äh... Wir hatten da auch so eine Ethikerin am Kantonsspital XX. Und die hat zum Teil darüber berichtet. Und es ist auch – es ist, glaube ich, nicht so ganz einfach. Ja, wenn ich mich recht erinnere. Aber dass ich jetzt aktiv nachgelesen hätte... Ich…	Ich habe mich noch nie spezifisch über Regulierungen zur Placeboanwendung informiert. Das Thema wurde zwar in einer Weiterbildung einmal gestreift, aber ich sehe meine Unwissenheit in gewisser Weise auch als Schutz. Denn wenn ich mich genauer damit auseinandersetzen würde, käme ich wohl zum Schluss, dass die Anwendung rechtlich gar nicht zulässig ist.
3.2 Wenn ja, wie sind Sie vorgegangen/welche Kanäle haben Sie genutzt?
3.3 Wenn nein, wie würden Sie vorgehen?	Ja. In diesem Bereich kann ich mir vorstellen, dass es gesetzliche Regeln gibt. Aber die sind für mich nicht relevant. sagen, an wen ich mich wenden muss. Ich würde das kantonale Heilmittelinstitut fragen. Die würden mir dann schon sagen, an wen ich mich wenden muss.	Das ist die Frage, ob ich mich rechtlich oder fachlich informieren müsste. Fachlich habe ich eine Datenbank, die ich abonniert habe. In diese kann ich solche Stichworte eingeben, und dann kommt meist etwas ziemlich Gescheites. Aber das ist eine amerikanische Datenbank. Und rechtlich... also wenn ich es wirklich genau wissen müsste – wir haben in der Ärztegesellschaft eine Juristin, und ich würde …	Ich würde Swissmedic fragen – unser zentrales pharmakologisches Organ. Ich denke, die regeln alles, und ich denke, von daher würden die mir sicher auch eine Antwort geben können.		Ich würde einfach mit dem Wort „Placebo“ anfangen – schauen, was da herauskommt. Die juristische, die gerichtliche Seite einfach anschauen. Die Studien, die gemacht wurden. Ich nehme an, dass auch Studien gemacht wurden, die Populationen anschauen. Also mich mehr mit dem Thema beschäftigen. Sie sind die Erste, der ich ein Interview in diesem Sinne gebe. (lacht) Ja. Aber: Wieso kommt man jetzt auf…	Phu ich würde vielleicht einmal im Internet unter BAG und Placebo schauen.	Ich glaube, ich würde zuerst jetzt einfach mal googeln (lacht). Und dann würde ich in den einschlägigen Fachzeitschriften, die ich jetzt einfach regelmässig lese – die haben auch ihre Archive – nachschauen. Und eben, dort weiss ich, dass es Artikel gab. Und dann würde ich die relativ schnell wieder finden können. Und auf diesem Weg dann schauen. Genau.	Würde ich mich an die FMH, an unsere Juristin wenden. Das mache ich auch bei anderen kritischen Fragen. Also, was weiss ich... Ich habe jetzt gerade jemanden gehabt mit einer Syphilis, und der seine Frau nicht informieren wollte. Aber es war kritisch. Und dann hilft uns, finde ich, die Anwaltsberatung des Verbands sehr weiter. Und da würde ich mich auch hinwenden.	Ja also. Einmal gibt es an den grossen Spitälern meistens Ethiker. Ähm und... Das sind so die, da weiss ich, die haben auch noch einen gewissen Hintergrund. Und ansonsten gehe ich einfach in die Fachliteratur. Meistens geht man da schon, bei solchen allgemeinen Sachen, so normal über Google. Man weiss dann, was ist vielleicht etwas seriöser, was ist ein bisschen weniger seriös. Und wenn dann die …	Ich würde mich zuerst bei der Rechtsstelle eines ärztlichen Verbands informieren, bei dem ich Mitglied bin – zum Beispiel bei der FMH.
3.4 Sind Ihnen Regelungen bekannt, die sich auf den Placeboeinsatz beziehen?	Autonomie wird ja auch so hoch gehalten. Das widerspricht dem. Es ist nicht autonom, wenn man getäuscht wird.		Sehr vage. Ich muss sagen, so vage, dass ich es eher mit nein beantworten würde.			Der Kantonsapotheker oder Kantonsarzt – die müssten das wissen. Also wir müssten es auch wissen, wenn wir es anwenden. Aber so viel ich weiss, ist es nicht verboten. (lacht) Ich denke, wenn man keine eigene Apotheke hat – keine eigene Praxisapotheke –, dann darf man ja nur Notfallmedikamente abgeben. Und dann dürfte ich eigentlich keine Placebos abgeben (lacht, flüstert): Ich halte mich da aber n…	Ja also eben, ich meine, also das ist eben alles so ein wenig Halbwissen. Aber MEINE ist es so, dass der Placeboeinsatz nicht per se verboten ist – aber dass es im gegenseitigen Einverständnis mit dem Patienten besprochen sein muss. Sprich, dass man sagt, dass man abmacht, dass man in gewissen Situationen punktuell einsetzen möchte. Und dann eigentlich ein Einverständnis nicht für jeden Einsatz, …
Art der Regelung
4 Welche Art von Regelung zum Placeboeinsatz finden Sie angemessen?	Eben, es darf nicht mit Täuschung einhergehen. Man kann sich überlegen – ein Extremfall, bei dem ein psychiatrischer Patient einfach eine Pille will, aber die würde ihm schaden. Ich glaube, nicht einmal dort dürfte man das machen. Ich glaube, es braucht gar keine spezielle Regulation – man darf einfach keine... Es gibt einfach ethische Grundprinzipien, die man einhalten muss. Man kann das auch re…	Ja, das ist noch eine schwierige Frage... Ich bin kein Jurist, und das ist jetzt auch nicht eine Meinung, die ich sehr fest und hundertprozentig habe und auf der ich beharren würde. Wenn jemand mit guten Argumenten sagen könnte, dass ich da falsch liege... Aber Regulationen in der Medizin sind einfach immer ein riesiges Problem. Und sie machen nichts besser. Ich meine, es gibt ja übergeordnete Ge…	Also im Studium – wenn es tatsächlich ethisch abgenickt ist, mit einem Protokoll, in dem festgelegt ist, was wann und wie appliziert wird –, dann habe ich kein Problem damit. Einfach so aus der Hüfte geschossen, weil jemand gerade keine Zeit oder keine Lust hat, zum Patienten zu gehen, dann ein Placebo zu geben, das finde ich hochgradig schwierig. Weil es rechtlich... da könnte man das dann auch …	Ja, da geht es weit in die persönlichen Ansichten hinein. In meinen Augen gibt es sowieso zu viele Regelungen im Gesundheitswesen. Meiner Meinung nach – mit den Regelungen, die es bisher gibt, und den ethischen Standards, die in irgendeiner Form vermittelt werden – glaube ich, dass das grundsätzlich reicht. Wenn man das interkulturell anschaut, dann werden diese Standards in anderen Ländern siche…		Wenn man beginnt, es zu regulieren, dann können wir es vergessen. Mit Regulation wird es so sein, dass es deklariert sein muss – für den Patienten einsehbar. Wenn ich ein Rezept schreibe: „bitte Placebo“, jeder Patient weiss heute, was ein Placebo ist. Oder ein Placebo-Forte. Dann können wir es vergessen. Diese Regulierungswut hat mehr Nachteile als Vorteile. Und ich sage dem Patienten ja auch ni…	Also ich empfinde es so, dass man das eigentlich nicht darf. Es ist wahrscheinlich schwierig, dass man jemanden juristisch belangen kann. Aber es ist zumindest ethisch wahrscheinlich nicht korrekt. Würde ich einmal/ also so empfinde ich es. Also ich würde mich nicht wohlfühlen, wenn ich den Leuten Placebos verschreibe. Ich habe den Eindruck, wenn man dort so ein wenig die ethischen Prinzipien und…	Ich glaube, im rechtlichen wäre mir wichtig, eine Stellung, dass man nicht als Betrüger gilt. Ich sehe es aber zugleich als sehr, sehr schwierig an. Weil es gibt in meiner Zunft auch Leute, die ich so kritisch erlebe. Und für die wäre das wie ein Freifahrtschein. Ich kann ja immer sagen: Ich wollte den Patienten beruhigen.	Ja, also gerade wenn Sie sagen, dass das jetzt zunimmt mit Klagen oder so was. Oder wenn das zunehmen würde, dann auf alle Fälle, ja. Ansonsten gibt es ja schon immer noch so etwas wie eine ärztliche Heilkunst, denke ich. Also wenn man natürlich aus schlechter Information, die angebrachten Medikamente nicht kennt und dann irgendetwas gibt – das geht sicher nicht (lacht). Aber wenn man so grundsät…
4.1 Wie detailliert sollten diese Regelungen sein?	Es gibt in der Schweiz die Schweizerische Akademie der medizinischen Wissenschaften, die Richtlinien herausgibt und die von Richtern effektiv als so etwas wie Gesetz angesehen werden. Aber es ist nicht so, dass das für die Ärztinnen und Ärzte verbindlich wäre – das sind Richtlinien. Die sind nicht verbindlich.	Genau. Ich habe auch gesagt: Ich habe noch nie ein Placebo gegeben, und ich habe auch nicht vor, das zu tun. Aber vielleicht gibt es irgendwann einmal eine Situation, die so individuell ist, dass ich tatsächlich ein echtes Placebo geben würde. Kann ja mal sein. Übrigens haben mich das auch schon Patienten gefragt — die quasi wie für sich selbst eine Studie machen wollen. Die sagen: „Jetzt bin ich…	Swissmedic – zentrales Organ, das für alle Arzneimittel, sei es nun mit oder ohne Wirkstoff, die Aufsicht hat. Und entsprechend auch eine gewisse Expertise und Vertrauenswürdigkeit besitzt.	Ja, durch das... Ja, so ein innerer Kompass. Ja, das wäre – das wäre so der moderne Ansatz bei diesen Dingen. Dass man das eher über ständige Aufklärung löst. Ich erinnere mich, dass wir einmal in den USA, im Rahmen einer Management-Ausbildung – das war irgendein Professor für Verhaltensforschung – alle einen Fragebogen erhielten: Wie würden wir in Aktien investieren? Wir wussten nicht genau, wor…				Also wir haben zum Beispiel einen Kollegen – da weiss man genau: Man muss nur schauen, was gerade wieder „in“ ist. Im Moment sind es die Mitochondrien. Davor waren es die Eiseninfusionen. Und er springt immer auf den nächsten Zug auf. Und Patienten mit psychosomatischen Problemen gehen dann zu ihm – nur um irgendwann wieder frustriert bei uns zu landen. Weil natürlich auch die Mitochondrien-Thera…	Das ist halt schwierig, weil ich glaube, das hängt ein bisschen mit der Einstellung zum Patienten zusammen. Und ich weiss nicht, ob man so etwas regulieren kann. So dieses: „Boah, der schon wieder – ja komm, irgendwas halt.“ Oder ob man wirklich erkennt, dass da ein Mensch in Not ist, der etwas braucht. Das ist doch schwer. Aber wenn man – und sowas gibt’s zum Glück nicht allzu häufig – in aussic…
4.2 Sind in bestimmten Bereichen stärkere Regelungen notwendig? Wenn ja, in welchen?	Ich wünsche mir sehr, dass man eine Diskussion über solche Dinge führt und dass man das auch schriftlich festhält. Aber man muss sich bewusst sein, dass auch ethische Grundsätze einem Wandel unterworfen werden. Das ist nichts Fixes. Es kommt immer darauf an, vor welchem Hintergrund man etwas interpretiert. Es gibt verschiedene Richtungen: ob Sie finden, jeder Mensch hat Pflichten, oder ob Sie fin…	Also wir orientieren uns an unseren, ich sage jetzt einmal etwas despektierlich, unserem privaten Verein namens FMH. Dass das eigentlich... Also es ist mir zwei, drei Mal passiert in zwanzig Jahren, dass ich da etwas nachlesen musste, weil mich etwas interessiert hat. Ja, ich denke ich... wie gesagt, ich bin nicht – ich durchschaue die Strukturen unseres Gesetzeswesens nicht gut als Laie. Von dem…	Ja. Also in diesem Sinne ist das ja auch ein Nicht-Therapeutikum, das dann ja unter ärztlicher Leistung oder ärztlicher Aufsicht abgegeben wird. Und von daher muss das reglementiert werden.		Nein, es braucht keine Regeln. Weil es sehr individuell ist. Es braucht keine Regeln. Jeder Patient ist anders. Jeder Arzt ist anders. Und das ist die Schönheit in der Medizin. Klar arbeiten wir nach Regeln. Weil sonst wäre es ein Urwald. Aber nicht so prägnant. Und insbesondere bei Placebo. Placebo ist eine ganz feine Sache. Und die muss nicht geregelt werden.	Also, in einer lebensbedrohlichen Situation Placebos zu geben ohne eine andere Option – also ein Placebo zu geben und den Patienten ins Spital zu schicken, das ist okay. Aber ein Placebo zu geben und zu sagen: „Das kommt schon gut“ – das ist wirklich nicht im Sinne des Patienten. Und genau darum geht es ja. Und dieses Prinzip „vor allem nicht schaden“ – wenn das erfüllt ist, dann kann man auch Pl…	Also ich finde – also aus meinem Empfinden ist es eigentlich wie schon in der Natur der Sache so ein wenig offensichtlich, dass es ein bisschen ein Beschiss ist. Und von dort her – und das Arzt-Patienten-Verhältnis basiert, würde ich jetzt mal sagen, oder sollte auf einem gewissen Vertrauen basieren. Sonst funktioniert es sowieso nicht. Und dort sage ich jetzt mal: ein Placebo ungefragt kann ein …	Ich glaube tatsächlich, es macht keinen Sinn. Ich probiere immer wieder was. Aber es gibt ja viele, gerade mit einer generalisierten Angststörung, wenn du das dann irgendwann rauskriegst, da kannst du wirklich aufhören! Und zwar auf höchstem medizinischem Niveau – für hunderte von Franken. Und das jetzt nicht von Leuten, die im Hochpreissektorbereich sind, sondern wenn man einfach sagt, dies und …	Ja also in dem Moment, wo man – ich versuche dann mir zu überlegen: Aber wo der Patient irgendwie veräppelt wird oder so. Also das – das fände ich, wäre nicht in Ordnung. Ähm. Na ja, man will ja auch immer irgendetwas erreichen damit. Wenn ich das Gefühl habe, ich erreiche damit nichts, dann... Also zum Beispiel, was ich nicht in Ordnung finde, dem Patienten etwas zu verabreichen, damit die Angeh…	Ich fände Regulierungen sinnvoll, wenn sie denn klar und eindeutig formuliert sind. Ich sehe aber die Gefahr, dass in einer Arbeitsgruppe dazu zu viele Interessensvertreterinnen mitbestimmen und es dadurch zu schwammigen Regulierungen kommen würde.*
4.3 Welche Inhalte sollten in diesen Regelungen enthalten sein?		Weil sonst / Ja, auf jeden Fall. Ich habe, glaube ich, ausgeführt, warum. Letztendlich wird es sonst auch schwierig für den Homöopathen und den Naturarzt. Die haben ja sonst / Also aus meiner Sicht ist Homöopathie – das sind alles Pseudopl– also nein, das sind eigentlich echte Placebos, weil ja gar kein Wirkstoff drin ist. Pflanzliche Präparate sind je nachdem wirksam und je nachdem Pseudoplacebo…	Indikation, Applikation, Ausnahmen, Kostenübernahme.		Das mit der Evidenz / das war eine Mode vor vier, fünf Jahren. Es wurden auch Bücher geschrieben: „Evidence-based Medicine“. Was heisst das? Es gibt schon Leitfäden, aber man legt nicht so viel Akzent auf Evidence-based Medicine. Weil was einer gelernt hat und gute Resultate – respektive ich: Ich habe so viele Jahre Erfahrung. Und ich weiss, wann man einen Thorax verlangt. Ich weiss, wann man ein…		Also ich kann mir jetzt vorstellen, dass es wahrscheinlich sehr schwierig ist für einen Patienten, nachher wirklich ähm vorzugehen gegen einen Arzt oder einen Therapeuten, der Placebos verschrieben hat. Weil am Schluss ist es ein Vertrauensbruch, und um juristisch – dass es nachher Konsequenzen hätte – müsste man wahrscheinlich fast einen Schaden nachweisen. Oder ähm ein Vorenthalten von einer ef…		Ja, also gerade wenn Sie sagen, dass das jetzt zunimmt mit ähm Klagen oder sowas. Oder wenn das zunehmen würde – dann auf alle Fälle, ja. Ansonsten gibt es ja schon immer noch so etwas wie eine ärztliche Heilkunst, denke ich. Also wenn man natürlich aus schlechter Information die angebrachten Medikamente nicht kennt und dann irgendetwas gibt – das geht sicher nicht (lacht). Aber wenn man so grund…	Ich fände es sinnvoll, wenn in den Richtlinien ganz genau vorgegeben wird, in welchem Fall und unter welchen Umständen eine Anwendung von Placebos erlaubt ist – und in welchen nicht. Das müsste fachlich von einer Arbeitsgruppe ausgearbeitet werden.
4.4 Auf welcher Ebene sollten diese Regelungen angesiedelt sein? (Statements, Empfehlungen, Berufskodizes oder Gesetze)
4.5 Wie verbindlich sollten diese Regelungen sein?	Nein, verbindlich nicht. Sonst wäre es kein Diskurs. Dann käme der Diskurs zu einem Ende. Aber eben so wie die SAMW, die hält ja ihre Richtlinien auch fest. Das ist nicht im Elfenbeinturm geschmiedet und niemandem zugänglich – im Gegenteil. Das finde ich schon richtig. Und dann muss man halt alle fünf bis zehn Jahre wieder drüber schauen, ob es aktuell ist. Es ist schon wichtig, dass es eine solc…		verbindlich.		Das ist sehr individuell. Das kann / In der Placebogeschichte ist alles sehr individuell. Der Arzt ist individuell. Der Patient ist individuell. Man kann es nicht regeln. Man kann keine Regeln etablieren, weil das ist so unterschiedlich alles. Die Momente sind unterschiedlich, wann du das denkst. Die Situationen der Patienten? Es ist sehr komplex. Und da kann man nicht in dieser Komplexität – sag…				Und es gibt natürlich / Da bin ich juristisch nicht so bewandert, aber es gibt dann schon noch einmal einfach gewisse Medikamente, die nicht so die Wirkung nachgewiesen haben und die der Patient dann selber bezahlen muss. Was ein Stück weit, wenn es im Rahmen ist, vielleicht noch in Ordnung ist. Aber wenn es hart Richtung – keine Ahnung – fünftausend Franken, wir probieren es mal. Das ist dann ha…
4.6 Macht es für Sie einen Unterschied, ob es sich um ein „reines“ Placebo handelt (z. B. Zuckerpillen) oder um ein „unreines“ Placebo (z. B. Antibiotika bei viralen Infekten, Behandlungen ohne nachgewiesene Wirkung, die aber aufgrund der Hoffnung und Erwartungen der Patient:innen wirken)?	Nein, für mich ist es kein grosser Unterschied. Wenn eine Tablette zehn verschiedene Wirkstoffe drin hat und ich bin überzeugt, dass jeder einzelne Wirkstoff nicht wirkt, weil es zum Beispiel zu tief dosiert ist und auch die Kombination nicht wirkt, dann kommt es bei mir nicht darauf an, ob man dann eine Tablette gibt, die überhaupt keinen Wirkstoff hat. Sobald man vorgibt, dass die Tablette wirk…	Genau. Was zumindest potenziell eine Wirkung haben könnte…	... Jedes Molekül, das der Mensch einnimmt, jede Injektion. Ich meine, es gibt ja auch – was ich einmal gehört habe – es gibt ja auch Kniearthroskopien, bei denen man nur einen Hautschnitt gemacht hat und wo man am Ende dann eigentlich nichts gemacht hatte. Das gehört ja dann in dem Sinne auch zu einem Placeboeffekt. Man muss dann doch alles abwägen nach Nutzen und Risiko. Und wenn dieses Verhält…	Ja, sie haben natürlich / Also... wie soll man das sagen... oder vielleicht weiter: Ich bin ja auch bald dreissig Jahre mit dabei und inzwischen auch psychologisch ziemlich nicht schlecht ausgebildet. Also die Wirkung eines Medikamentes ist in meinen Augen ein Teil – wenn man das so global sagt – etwa ein Drittel, wie man es dem Patienten verkauft. Oder: Wenn der Patient das Gefühl hat, das sei e…	Er soll Placebo nicht schreiben. Das ist es. Man erklärt, dass man mit einer Pille versucht – aber er soll nicht „Placebo“ schreiben. Draufschreiben. Weil das eliminiert alles. Auch ich – wenn man mir eine Placebotablette geben würde, und ich zwei Stunden beim Arzt gewesen wäre, mit Überzeugungsdiskussionen und und und – diese zwei Stunden hätten nichts genützt. Weil: Was schlucke ich? Kreide? //…	Ja, also ich habe es effektiv / ich kann mich wirklich eigentlich nur an ein oder zwei Fälle erinnern, wo das Personal eigentlich so ein wenig auf eigene Faust gemacht hat, weil sie so in Not gewesen waren mit der Reservemedikation. Ähm. Genau. Also für mich lässt es sich noch recht gut vergleichen mit Medikation nicht unter Sicht – also verdeckter Medikation. Das ist etwas, das noch häufiger ein…		Aha, wenn Sie den Placeboeffekt so weit ausdehnen. Das ist jetzt für mich kein Placebo. Weil in dem Vitaminpräparat ist ja ein chemisch definiertes Vitamin drin. Und ich setze das ein. Aber es ist nicht ein Placebo mit Zucker drin. Sondern Vitamine. // Ich lüge ja den Patienten nicht an. Bei der Zuckerpille lüge ich ihn an. Und ein Teil der Wirkung, sorry, ist die Lüge. So gesehen setze ich natür…	Es kommt ganz darauf an. Wenn ich das Gefühl habe, dass es dem Patienten wirklich hilft, habe ich da kein Problem damit. Also ich habe nicht das Gefühl, dass ich ihn verarsche oder so was – auf Deutsch – darf man das doch so ohne Piepen (lacht), ja genau. Also wenn ich das Gefühl habe… sehr viel geht über Reden. Und ähm… wenn die Leute – häufig wird es ja im Angstbereich eingesetzt und so. Und: „…	Was den Unterschied zwischen unreinen und reinen Placebos betrifft, finde ich, dass deutlich mehr unreine Placebos zur Anwendung kommen. Das ist bei mir regelmässig der Fall. Ein Beispiel, das ich selbst auch verwende, sind Antibiotika bei viralen Infekten. Solchen Anwendungen bzw. Verschreibungen geht eigentlich immer der Wunsch der Patientin oder des Patienten nach einem Medikament voraus – sow…
4.7 Bitte erklären Sie Ihre Antwort.	Also wenn man den Patienten gegenüber genau das als Wirkung darstellt, was man als Wirkung kennt, dann nicht. Also wenn man sagt: Ich gebe Ihnen eine Pille, und man hat festgestellt, dass rein die Einnahme einer Pille, auch wenn sie nichts drin hat, wirken kann – versuchen Sie das mal. Oder: Nehmen Sie die rote Pille, wir wollen herausfinden, ob Rot besser wirkt als Grün – das hat man ja auch sch…		Also zum Placebo… Diese Täuschung – also ob es dann am Ende irgendwelche positiven Feedbacks innerhalb der psychologischen Schleife gibt, ist dann etwas anderes. Aber am Ende ist es ja schon einmal eine Vortäuschung eines Effektes. Finde ich dann am Ende… ja, da muss man dann noch etwas aufpassen, wenn man den Patienten dann aufklärt, dass das tatsächlich nur ein getäuschter Effekt war. In manche…	(lacht) Also für mich schon, ja. Also, da muss ich vielleicht etwas weiter ausholen. Unsere Praxis hat vor allem Patienten aus dem Ostblock oder mit Ostblock-Hintergrund. Da gibt es verschiedene Trends, wie zum Beispiel Vitamin-C-Infusionen. Da kommt dann der Patient und sagt, dass er das will. Das ist selbstverständlich keine Krankenkassenleistung, logischerweise. Und dann informiert man ihn hal…					Ja, also da kann man zum Beispiel sagen: Wenn da eben dieser grosse Wunsch ist, dass etwas passiert, dann kann man sagen: „Ähm, in unseren Breitengraden hat man häufig schon genug davon. Vielleicht ist es bei Ihnen in letzter Zeit so, dass Sie einen hohen Bedarf hatten und vielleicht doch nicht immer genug bekommen haben. Nehmen Sie das mal.“ Das kann man schon so ein bisschen – Dinge, denke ich …	Gerade bei der Anwendung von NaCl bei Schmerzpatientinnen geht es PB vor allem um das Wohlergehen der Patientin. Es sei ein Abwägen und eine Entscheidung zum Wohle der Patient*in. Dabei werden, wenn möglich, immer die Angehörigen oder der rechtliche Beistand informiert. Das Placebo werde nur eingesetzt, wenn diese einverstanden sind. In jedem Fall tauscht sich PB aber auch mit der Pflege und ande…
5. Weitere Kommentare	Das ist ein interessantes Thema. Wir haben früher auf dem Kindernotfall Beruhigungstabletten gehabt, die wir… wenn Eltern kamen mit einem Kind, das einen Fieberkrampf hatte oder sogar kurz bewusstlos war, und sie total Angst hatten, dass das Kind gestorben sein könnte… dann kamen sie auf den Notfall, und dort hatte es etwas Fieber, aber sonst war es gesund, dann haben wir zum Teil den Eltern Vali…			Ja, zu kurz gekommen… Ich glaube, der Grundsatz bei der ganzen Thematik ist, glaube ich, einfach, dass man eine gemeinsame… Grundsatz ist vielleicht übertrieben. Es ist noch schwierig. Aber wie bei all diesen Themen, bei denen solche Sachen aufkommen, ist, glaube ich, müsste man eine gemeinsame Definition finden, was Placebo ist. Was sieht man wirklich als Placebo an? Das haben Sie jetzt zuletzt …	Ja, ich würde diese Klinik XXX niederbrennen. Wirklich. Tut mir leid. Ich habe nur schlechte Erfahrungen, was die Patienten betrifft. Ah… wandelt man diese Klinik in eine – ich nehme an, sie hat auch eine solche Abteilung – eine psychiatrische Klinik um. Dort kannst du schöne Zusammenhänge machen. Mit Pflanzen und, und, und. Es gibt… diese Pflanzen haben so eine Kraft. Auch auf – für psychiatrisc…	Und es wäre idiotisch. Ich meine, alle diese Studien beruhen auf Placebo. Gut, manchmal gibt es noch vergleichende. Aber ok – bei neuen Substanzen gegen Placebo. Und dann? Die bekämen dann einfach immer Ausnahmebewilligungen – und in der Therapie nicht. Das wäre ein wenig komisch. Also ich wäre dagegen. Weil man schadet mit diesen vielen… mit vielen Medikamenten schadet man wahrscheinlich mehr al…	Die unreinen Placebos – das ist noch ein interessanter Aspekt. Ich glaube, dort… wenn man das rein nimmt: Wer verschreibt Placebos? Ich glaube, dann sind es natürlich deutlich mehr. Also ich glaube, das gibt es immer wieder. Dass man irgendwie… also dort ist es dann meist andersrum. Der Patient möchte irgendetwas haben, und ähm… oder man merkt, man kann jetzt nicht einfach jemanden ohne irgendetw…	Klar. Ja. Also ich bin nicht grundsätzlich… Wenn du jetzt jemanden hast, der zum Beispiel immer wieder Blasenprobleme oder solche Geschichten hat, dann kannst du ja mal ein Naturheilmittel einsetzen. Es deckt sich aber auch mit der Schulmedizin, die sagt, ein Antibiotikum ist nicht zwingend vorgeschrieben. Wenn du das seriös machst, kann es helfen. Trotzdem sollte man natürlich auch weiter überle…
