# Supplementary material for: A dose of doubt: a qualitative study on placebo regulations
Source: Front Med (Lausanne). 2025 Jun 16;12:1574022. doi: 10.3389/fmed.2025.1574022 (PMC12206773; doi:10.3389/fmed.2025.1574022)
Supplement: Supplementary file 3 [file Supplementary_file_3.XLSX]

## Sheet: Sheet1
Definition	P1	P2	P3	P4	P5	P6	P7	P8	P9	P10
1. How do you define a placebo?	It is a substance that pretends to contain an active ingredient but does not.	A placebo is a medication that contains no pharmacologically active ingredient. One could also say: biologically active.	A therapeutic agent from which the person taking it expects an effect, while the therapist administering it does not intend to achieve an effect. Hmm, difficult. A therapist may still want to see an effect, but without causing an actual pharmacological intervention in the body. Maybe that’s a better way to put it.	I definitely have a somewhat broader definition. Basically, a substance in the broadest sense that is given to the patient, but where it is known that it has no actual effect. That would be my definition.	It is, let’s say, a therapeutic method — but even here, one can debate what “therapeutic” means — without specific efficacy for a patient. That’s the definition: therapy without specific efficacy.	A medication without an active substance that gives the patient the illusion of having received something effective.	Um, so a placebo, um a medication — like in the form of a tablet or a solution, as we know it from medications — but without any active ingredient in it.	For example, a tablet or something that is culturally regarded as a medicine, but without any biochemical active ingredient.	For me, a placebo is a medication for which no effect is known. That is, it is used with the intention that the patient feels they are doing something good for themselves — and thereby alleviating a symptom that limits them.	So for me, a placebo is — well, let me call it a medication, an agent — that you give to patients, but it's not actually what was discussed with them. For example, I inject something that is not what the patient thinks it is. Or I hand out a tablet that contains no active ingredient, but more or less just glucose.
1.1 Please describe what you understand by a placebo.	It is a tablet formulation. It contains everything except the active ingredient it is tested against. It depends – for example, in a study setting or a care context such as a nursing home. So the placebo may contain active substances, but not the one it's being tested for. In the strict sense, it contains no active ingredient. It is meant to appeal without an active ingredient.		A placebo can be a tablet, a cream. It can even be an exercise. A therapeutic intervention is essentially anything through which a patient departs from their everyday routine in order to improve something in their eyes — or to change something, not just improve it.	Oh, there’s everything. There are tablets. There are people who inject NaCl. Which is technically a substance, although certainly not a pharmacological one. Or whatever else. It can be anything really, in any form — obviously. It could be suppositories, tablets, whatever exists. I think that’s everything, to my knowledge.	Therapy also means conversation. Therapy also means making a suggestion, and that suggestion can emerge through dialogue. Therapy also means the relationship between doctor and patient.	Usually, it is given in the same form as the active treatment. That means we use drops or pellets in homeopathy. And because you can’t see or taste whether a substance is present, you don’t know if it’s the actual drug or not. And that can’t be proven — neither chemically nor physically.			Typically, it’s something to swallow. Either a kind of tablet or sachet. But you can also imagine it as an ointment — that’s still relatively common. You do something where you think, well, yes. Typically, it would have no active ingredient. But even a simple moisturizing cream without additional active substances still has an effect. I don’t know if that still counts as a pure placebo.	The problem is the legal situation. I can’t just hand something out and then tell the patient it contains this or that when that’s not true. That’s one point. And of course, every time a medication is dispensed, there is an invoice — we bill for it. The canton of Baselland is a self-dispensation canton, which means we dispense the medication ourselves. And if the patient sees something on the inv…
Application in Medical Practice
2. How is the use of placebos integrated into your professional routine?	Quite a few patients already take remedies that don’t work. Where the effect isn’t due to an ingredient but rather just the tablet, the capsule, the powder. You don’t really call that a placebo — those are homeopathic or herbal remedies. Vitamin pills from Migros. People don’t call those placebos, even though there is no proven effect. Placebos themselves are either used in study settings — I do …	I haven’t given a true placebo in the past 22 years. What we often do is give pseudo-placebos. You give a drug that has some sort of effect — or might — but where, if you’re being honest, the main reason isn’t the effect, it’s to give the patient something. These are often herbal products. A good example is valerian. There is no solid evidence that valerian actually sedates or improves sleep, as …	Yes, actually you could describe every doctor-patient interaction in that way?	Honestly, I don’t know of anything where I think it would really help. I know it’s been done again and again. Especially in back pain treatments, some institutions have done that. But I can’t support it — I don’t see a valid approach there.	No, it’s not always present. Given that I’m trained in conventional medicine. And I can only speak for myself — I think like a conventional physician. Especially when it comes to integrating that way of thinking into everyday practice. It’s about habits and so on. There are situations in conversations with patients where the idea occurs. But the doctor has to be prepared for it. And the patient h…		Yes, sometimes you get the impression it could be helpful — especially, for example, with patients where you sense some form of abuse or misuse, like with pain medications. You sometimes feel it might be a useful tool to show them that they don’t really need that many painkillers. But the big challenge in such cases — especially with those who engage in this kind of misuse for whatever reason — i…	I used to work as an auxiliary nurse and we actually had placebos available. For instance, when people couldn’t sleep. Now as a doctor — no, I don’t.	In my opinion, it's quite common in homeopathy. If I may put it bluntly. The substances are often so heavily diluted that, from a scientific perspective, it's unclear how they could have any effect. But it helps people.	You just have to document everything properly and write it down. Usually this happens in places like nursing homes, where the nursing staff is involved and everything has to be listed exactly. It's recorded there, and of course there’s also a note in our electronic medical record system. That’s it. And if there are relatives or a legal guardian involved — which is often the case — then you inform…
2.1 Where do you encounter placebos in your daily work?	Even when you're not sure whether a sedative is effective — a sedative still has side effects. There’s a risk of increased likelihood of falling during the night. The person might break their femur, become immobile as a result, and possibly develop a pulmonary embolism and die. So it’s not harmless. You want to be sure — you don’t really know whether it works or not. In that case, you can try to …		(laughs) The first thing that comes to mind is homeopathy. (laughs) Where there’s a strong placebo effect... where it’s not negative (unclear) ... It’s still hard to put it simply. When I blow on my child’s knee after they’ve bumped it — well, in the end, that’s a therapeutic act because it cools. It’s a form of touch, not really a placebo in the strict sense. Even a simple conversation can be se…	Yes, that’s a good question. I think we need to distinguish. Giving a placebo in the context of a study, where the patient is informed that they may receive a placebo — we’ve been doing that for many years. I have no ethical concerns there, because the patient knows they might receive something that is not effective or not as effective as the alternative — broadly speaking. We’ve been doing that …	To initiate a placebo, you need to build trust — between doctor and patient. Trust is necessary for conventional medical therapies too, but this kind of therapy especially requires it. And you also have to explain to the patient what you're doing. And why you're doing it. And when the right time is to do it. And when the time is not right. And what possible benefits and drawbacks it might have.	Yes, practically every day. People come — and placebo isn’t just about the medication. I said earlier that it was, but really, a placebo can also be when a patient just gets to talk. You haven’t treated them, you haven’t even given advice. They just unload emotionally. I don’t know if you’d call that a placebo effect too. I don’t actually do anything, I just serve as a kind of emotional wall. And…	Very rarely. Um, because it’s a controversial topic. There are certain guidelines stating that placebos should generally not be used — or only after consulting with the patient. Which again is somewhat difficult, and it also raises the question of whether it even makes sense, depending on the setting. So overall, it’s used very, very little.	Official placebos — in that sense — I only encountered during my studies. And never again after that. A lot during my studies.	Yes, well... rarely. But it does happen. As a conventional physician, you usually give something you believe has at least a small effect. If it doesn’t help, it won’t hurt — that’s how I see it. I probably do that with the same intention as someone who’d just give a placebo. Like Smarties, or maybe not quite that... um, difficult. I’d need some context. Nothing specific comes to mind right now. B…	Yes, rather rarely. I’d say maybe — yeah, not even once a month. Maybe every two months or so. But in practice, if I give out any kind of medication... you have to include something with it — packaging or whatever. And you can’t cheat with that. And when I do give a placebo, what primarily interests me is whether the patient subjectively notices anything at all. Whether they perceive anything fro…
2.2 What is your perspective on the practical use of placebos?	The latter point I mentioned: if a placebo can be used to reveal whether a patient is being exposed to a greater risk than the expected benefit — I reject that (pure placebos). Unless the person is informed and agrees. But just deceiving someone — I reject that.		A central part of my daily work. (laughs) It helps me reduce medication use. It helps people adjust how they cope with illness or how they manage their daily lives.		Take fatigue, for example. Fatigue is described as a symptom, but in the end, it’s a syndrome — because it has so many causes. In conventional medicine, we first rule out all organic causes, then functional ones, and eventually conclude: “I don’t know where the fatigue comes from.” So we might give a vitamin C infusion, for example. You can't just test for every vitamin — especially not in the cu…	I use it fairly regularly. In homeopathy, you administer medication rarely — in small, infrequent doses. And when people come from conventional medicine and can’t grasp that, or feel they’re being neglected, you say: “Alright, you’ll get the remedy again.” But you know it would actually do more harm if you gave it too soon. So then you give a placebo. Obviously. I’m lying to the patient at that p…		It’s simply not allowed. You could use an open-label placebo — then it would be permitted. But in that case, you'd need to make a formal agreement with the patient. Using it secretly is essentially not allowed. But in cases of people in absolutely desperate life situations, I could imagine doing it. For example, I currently have a dying patient — with metastatic urothelial carcinoma. She also has…
Accessing Information
3. How do you obtain information about the applicable regulations and guidelines for placebo use?		Well, it's not like I actively search through legal codes. I read professional journals and attend continuing education courses. And sometimes legal topics come up there. The main topic in that context is usually liability. Of course, liability is also an issue if I give someone a placebo when they actually needed an effective substance and they end up being harmed. In an extreme case, that could…		Yes, I believe that professional ethics — if you read them properly — would actually prohibit it. I’d say that’s the case. But again, it depends. For us physicians, the rules are stricter. I think for psychotherapists, it's a bit vaguer. But I still think it would be prohibited if you read it thoroughly. In my opinion, it leaves some room for interpretation, since it’s not explicitly stated — but…			Regarding guidelines — yes, um, I’ve read some articles about that. Just in professional journals where the topic was discussed. And as far as I know, the general consensus there is that it’s something you shouldn’t use without the patient’s knowledge — without their informed involvement. Exactly.		Yes, in clinical trials there are relatively clear guidelines. In that context, it’s where conventional doctors are most familiar with the use of placebos. No, not really. But in studies, it’s often the case that the distribution has to be 50/50. However, if it becomes increasingly clear — or even beforehand — that one treatment is likely to be clearly superior, then it becomes ethically question…
3.1 Have you ever tried to inform yourself about the legal regulations surrounding placebos?	I’ve definitely engaged with the topic — again and again over time. But I couldn’t tell you word for word what is allowed and what isn’t. I just know that my ethical standards go beyond that.	No, I haven’t. I remember it being covered during my studies — though that was quite a while ago — but we did have one or two serious lectures on the topic. I’m sure it came up then. But no, I wouldn’t be able to tell you the details. Of course, if I were to give a placebo, someone could always accuse me of deceiving the patient — misleading them in the broadest sense. And then I’d always have to…	No. I feel that my training prepared me sufficiently for this — in the sense that we only give patients what is necessary. And placebos — yes, in certain cases, like in clinical studies — are a fixed component, but in everyday practice... at least in general practice, not really. Not in the classic placebo sense.	Yes, actually. In the context of clinical trials, I believe it’s clearly permitted. There are all the regulations — through the university or the institution itself — plus the ethics committee and everything else that’s required. In that framework, it’s definitely allowed. Outside of that, in my view, it’s something of a grey area right now. But if you really take a hard look at it, I think... we…	No. No. Outside of a scientific context, I can certainly say things like: “This or that person is a charlatan,” or “I would never do that.” That kind of thing. From the outside, I can interpret as a physician what might be right. But that I’ve formally engaged with the topic as part of my profession — no, I haven’t done that.	Phew. I heard something like that once, but I’ve forgotten it again. (laughs)	No, I’d say I’ve probably never done it that way. Yes, well — that came up mainly through an article I still remember. But I couldn’t tell you now which specific legal article it was where that’s written down. Still, from that I gathered that it’s something legally problematic. Because essentially, it’s a form of intentional deception. And if there’s no consent, then it’s not truly informed conse…	No.	Phew. That was a long, long, long time ago. I think we covered it during my time as a junior doctor — but that was many years ago for me, too. Yeah, uh… We had an ethicist at the cantonal hospital XX, and she talked about it a bit. And it’s also — I think — not such a straightforward issue. At least as I remember it. But no, I haven’t actively looked it up... Who knows — maybe you’ll share two or…	I’ve never specifically informed myself about the regulations on placebo use. The topic did come up briefly in a continuing education course, but in a way, I see my lack of knowledge as a form of protection. Because if I were to look into it more closely, I’d probably conclude that using placebos isn’t legally permissible.
3.2 If yes, how did you proceed/which channels did you use?
3.3 If no, how would you approach this?	Yes. I can imagine there are legal regulations in this area. But they’re not relevant to me. I would ask the cantonal institute for therapeutic products. They would tell me who I need to contact.	That depends on whether I’d need to inform myself legally or professionally. For professional information, I use a database I subscribe to. I can enter keywords in it, and it usually gives back something quite solid. But it’s an American database. And legally... well, if I really needed to know for sure, we have a lawyer in the medical association, and I’d approach her. I’d ask: “Hey, do you know…	I would ask Swissmedic — our central pharmacological authority. I think they regulate everything, so I’m sure they could give me an answer.		I’d just start with the word “placebo” — see what comes up. I’d look into the legal and judicial side of it. The studies that have been done. I assume there are also studies that look at populations. So I’d dig more into the topic. You’re the first person I’ve ever done an interview like this with. (laughs) Yeah. But why this topic now? Why placebos? Why now? Placebos have existed since medicine …	Phew, I might start by looking on the internet under the [Swiss] Federal Office of Public Health (BAG) and Placebo.	I think I’d just start by googling it (laughs). Then I’d check the relevant professional journals I regularly read — they have archives. And I know there were articles on the topic. I could probably find them again pretty quickly and go from there.	I’d turn to the FMH and consult our legal advisor. I do the same with other critical questions. For example, I recently had a case involving someone with syphilis who didn’t want to inform his wife. It was serious. And in those situations, I think the legal advice service from the association is really helpful — that’s where I’d turn.	Well, major hospitals usually have ethicists. Um, and... I know they have a certain background. Otherwise, I’d go straight to the medical literature. Usually, for more general issues, people just google it. And you learn to tell what’s more serious and what’s a bit less so. If something is published in Schweizer Medizinische Wochenschrift or Praxis, for instance, it’s likely more reliable — it’s …	I would first seek advice from the legal office of a medical association I’m a member of — for example, the FMH.
3.4 Are you aware of regulations that pertain to placebo use?	Autonomy is held in such high regard. This contradicts that. There’s no autonomy when someone is being deceived.		Very vague. I have to say, so vague that I’d rather answer no.			The cantonal pharmacist or cantonal medical officer — they should know. And actually, we should know too if we’re going to use it. But as far as I know, it’s not forbidden. (laughs) I think if you don’t have your own pharmacy — your own practice pharmacy — then you’re only allowed to dispense emergency medication. And technically, I wouldn’t be allowed to give out placebos. (laughs, whispers) But…	Well, I mean, a lot of this is half-knowledge. But MY understanding is that the use of placebos is not forbidden per se — but that it has to be discussed and agreed upon with the patient. Meaning, you have to agree in advance that in certain situations, it might be used selectively. And that actually requires some form of general consent — not for each individual case, but overall — that this is …
Type of Regulations
4 What kind of regulation for placebo use do you find appropriate?	Exactly — it must not involve deception. One might consider an extreme case where a psychiatric patient simply wants a pill, but giving it would harm them. I don’t think it would be permissible even in that situation. I don’t think we even need specific regulations — you just must not... There are fundamental ethical principles that must be upheld. Sure, you could regulate it, and you could write…	Yes, that’s a difficult question... I’m not a lawyer, and this isn’t an opinion I hold in a rigid or absolute way. If someone came along with strong arguments to show I’m wrong, I’d be open to that. But regulation in medicine is always a huge problem — and it doesn’t make anything better. I mean, there are overarching laws already: I’m not allowed to kill anyone, for example. I’m also obligated t…	Well, during my studies — if it’s been ethically approved and there’s a protocol outlining what is administered, when, and how — then I have no problem with it. But just giving a placebo on a whim because someone doesn’t have the time or can’t be bothered to go see the patient — I find that highly problematic. Legally speaking... one could even argue that it amounts to neglecting to provide assis…	Yes, this really comes down to personal beliefs. In my view, there are already too many regulations in the healthcare system. From my perspective — with the regulations and ethical standards we already have, which are conveyed in various ways — I think that’s generally sufficient. If you look at this cross-culturally, those standards are probably taught and conveyed more effectively in other coun…		If we start regulating it, we can forget it. With regulation, it will have to be declared — visible to the patient. If I write a prescription that says “Placebo please,” every patient today knows what that means. Or “Placebo-Forte.” Then we can forget it. This regulatory obsession causes more harm than good. And of course, I don’t tell the patient it’s a placebo. I say, “We’ll give a similar reme…	I see it as something you really shouldn’t do. It’s probably difficult to prosecute someone legally for it — but ethically, it’s likely not correct. That’s how I feel. I wouldn’t feel comfortable prescribing placebos to patients. I get the impression that, if you’re familiar with the ethical principles and the legal requirements around informed consent and mutual agreement in therapy, it’s pretty…	I think, legally, it’s important to me that I wouldn’t be seen as a fraud. But at the same time, I find it a very difficult issue. Because there are people in my profession whom I see as quite problematic. For them, this would be like a free pass. You can always say, “I just wanted to calm the patient.”	Yes — especially when you mention that lawsuits are increasing. If that were to grow, then absolutely. But otherwise, I do think there’s still such a thing as medical craft. Of course, if someone gives something out of poor knowledge, unaware of what the proper medication would be, that’s definitely not acceptable (laughs). But when you reach the limits of conventional medicine — or for various r…
4.1 How detailed should these regulations be?	In Switzerland, there is the Swiss Academy of Medical Sciences, which issues guidelines that judges often treat as if they were law. But these are not legally binding for physicians — they’re guidelines, not binding rules.	Exactly. I’ve said before: I’ve never given a placebo, and I don’t plan to. But maybe someday there will be a situation so individual that I do end up giving a true placebo. It could happen. By the way, patients have actually asked me about that — some of them want to run their own little experiments. They say: “I’m really not sure anymore — is this working or not?” Those are the scientists among…	Swissmedic — the central authority overseeing all medicinal products, whether they contain an active ingredient or not. As such, it also holds a certain level of expertise and trustworthiness.	Yes, exactly — like an inner compass. That would be... that would be the modern approach to these issues: addressing them through continuous education and reflection. I remember once in the U.S., during a management training, we had a behavioral science professor who gave us a questionnaire: How would you invest in stocks? We didn’t know what the point of it was at first. It was part of an intern…				We have a colleague, for example, where it’s clear: you just have to look at what’s trending now. At the moment it’s mitochondria. Before that, it was iron infusions. And he always jumps on the next bandwagon. Patients with psychosomatic issues go to him — only to end up back with us, frustrated. Because of course, the mitochondrial therapy they paid a thousand francs for didn’t deliver the promi…	That’s hard — because I think it has a lot to do with your attitude toward patients. And I’m not sure you can regulate something like that. That reaction of: “Oh, it’s him again — let’s just give him something.” Versus truly seeing that this is a person in distress who needs help. That’s a tough distinction. But thankfully, in cases like hopeless diagnoses — say, in oncology — where someone might…
4.2 Are stronger regulations needed in certain areas? If so, which ones?	I strongly believe we should have a discussion about such issues — and record them in writing. But we also need to recognize that ethical principles evolve. They are not fixed. It always depends on the context in which something is interpreted. There are different schools of thought: whether you believe every person has duties, or whether you believe we should always act to benefit the greatest n…	We tend to follow the guidance of our — I’ll say this a bit critically — our private association, the FMH. That’s basically our frame of reference. I’ve had to look something up maybe two or three times in twenty years, when something really interested me. I mean — as I’ve said — I’m not someone who understands the structure of our legal system very well. As a layperson, I’m not competent in that…	Yes. In that sense, it’s also a non-therapeutic agent — and since it’s administered as part of medical treatment or under medical supervision, it has to be regulated.		No, I don’t think we need rules for this. It’s very individual. Every patient is different. Every doctor is different. And that’s the beauty of medicine. Of course we follow rules — otherwise it would be chaos. But not overly rigid ones. Especially with placebo. Placebo is a subtle matter — and it doesn’t need regulation.	So, giving a placebo in a life-threatening situation without any other plan — for example, giving a placebo and sending the patient to the hospital — that’s okay. But giving a placebo and saying, “You’ll be fine,” — that’s really not in the patient’s best interest. And that’s what matters. The principle of “first, do no harm” — if that’s upheld, then you can give a placebo. But you must not claim…	I think — from my point of view, it’s already somewhat obvious by nature that it’s a bit of a trick. And from that perspective — the doctor-patient relationship is, or should be, based on a certain level of trust. Without that, it just doesn’t work. And I’d say this: giving a placebo without consent can amount to a breach of trust. And then, yes — there are legal rules for medical treatment. Thos…	Honestly, I don’t think it makes much sense. I keep trying things. But there are a lot of cases — especially generalized anxiety disorder — where once you figure it out, you can really stop the medications! And at a very high level of care — for hundreds of francs. And it’s not even just the high-price private clinics — sometimes it’s just someone saying, "try this or that." There’s a very hierar…	In the moment when I think — and I do try to reflect — if the patient is being tricked in any way, then that’s not okay. Like, if the patient is being manipulated — that’s not right. You always want to achieve something. But if I feel like nothing is achieved by it, then... For example, what I don’t think is okay: giving something to a patient just so the family feels better. If I feel it helps t…	I would find regulations useful — if they were clearly and unambiguously defined. But I see the risk that if too many stakeholders are involved in a working group, the resulting regulations could become vague.
4.3 What content should be included in these regulations?		Because otherwise — yes, definitely. I think I’ve already explained why. In the end, it also becomes difficult for homeopaths and naturopaths. Otherwise they have — well, from my point of view, homeopathy — that’s all pseudo– actually no, those are real placebos, because there’s no active substance in them. Herbal preparations, depending on the case, are effective — or sometimes pseudo-placebos. …	Indication, application, exceptions, cost coverage.		This whole thing with evidence — that was a trend four or five years ago. Books were written: “Evidence-Based Medicine.” But what does that even mean? Sure, there are guidelines — but we don’t place as much emphasis on evidence-based medicine anymore. Because what someone has learned and the results they’ve had — take me, for example: I have so many years of experience. I know when to order a che…		I imagine it’s probably very difficult for a patient to take legal action against a doctor or therapist who prescribed placebos. In the end, it’s a breach of trust — and legally speaking, for it to have consequences, you’d probably have to prove actual harm. Or that an effective treatment was withheld. That some condition developed or was delayed. And that’s probably quite hard to prove. It would…		Yes — especially when you mention that complaints or lawsuits are increasing. If that continues, then definitely. Otherwise, I think there’s still something like medical healing arts. Of course, if someone gives something based on poor information and doesn’t know the appropriate medication — that’s definitely not acceptable (laughs). But if you’re fundamentally reaching the limits of conventiona…	I think it would be useful if the guidelines clearly specified in which cases and under what conditions the use of placebos is permitted — and when it is not. That would need to be developed professionally by a working group.
4.4 At what level should these regulations be established? (Statements, recommendations, professional codes, or laws)
4.5 How binding should these regulations be?	No, not binding. Otherwise, it wouldn’t be a discourse anymore — that would end the discussion. But like the SAMW (Swiss Academy of Medical Sciences), for example, they do publish their guidelines. And it’s not like they’re written in some ivory tower and inaccessible — on the contrary. I think that’s a good thing. And you have to review them every five to ten years to see if they’re still curren…		binding.		It’s very individual. In the case of placebo use, everything is individual. The doctor is individual. The patient is individual. You can’t regulate it. You can’t set rules because everything is so different. The moments are different, when you make that decision. The situations patients are in? Very complex. You can’t apply rigid rules in that kind of complexity — otherwise everything becomes, ho…				And of course — I’m not that well-versed in legal matters — but there are definitely some medications out there where the effectiveness hasn’t been clearly demonstrated, and patients have to pay for them out of pocket. In some cases, if it’s within reason, that might still be acceptable. But when it heads toward — I don’t know — 5,000 francs just to “try something,” that’s quackery. And where the…
4.6 Does it make a difference to you whether the placebo is a "pure" placebo (e.g., sugar pills) or an "impure" one (e.g., antibiotics for viral infections, treatments with no proven effect but effective due to patient hope and expectations)?	No, for me there’s not much of a difference. If a pill contains ten different active ingredients and I’m convinced that none of them work — maybe because the dosage is too low, or the combination is ineffective — then I don’t really see a difference if the pill contains no active ingredient at all. As soon as someone claims the pill works, but actually believes it doesn’t — or relies purely on su…	Exactly. Something that at least potentially could have an effect…	... Every molecule a person takes in, every injection — I mean, I’ve even heard of cases where knee arthroscopies were done with just a skin incision, and in the end, nothing was actually done. That sort of thing falls into the realm of placebo effect as well. You have to weigh everything by benefit and risk. And if that ratio turns out positive, then it’s acceptable. If the benefit-risk balance …	Yes, of course — I mean… how should I put it… or maybe more precisely: I’ve been doing this for nearly thirty years now, and by now I’m also quite well trained in psychology. So the effect of a medication, in my opinion, is — if we’re speaking globally — about one-third how it’s presented to the patient. If the patient feels it’s a good thing and takes it for whatever reason — because of their tr…	He shouldn’t write “placebo.” That’s it. You explain that you’re trying something with a pill — but he shouldn’t write “placebo” on it. Because that ruins everything. Even for me — if I were given a placebo tablet, and I had spent two hours with a doctor going through persuasive discussions and everything — those two hours would have meant nothing. Because what am I swallowing? Chalk? /// Yes. Th…	Yes, well, I have actually only really ever remembered one or two cases where the staff kind of acted on their own initiative because they were in such a bind with the reserve medication. Um, yes. For me, it’s still quite comparable to unsupervised medication — meaning covert medication. That’s something that comes up more often. And there, um, I think there’s kind of a consensus that if the situ…		Aha, if you're extending the definition of the placebo effect that far. To me, that’s not a placebo. Because a vitamin supplement contains a chemically defined vitamin. And I’m using that. But it’s not a sugar pill. It’s vitamins. // I’m not lying to the patient. With a sugar pill, I am lying. And part of the effect — sorry — is the lie. In that sense, yes, I also use placebos. I always try to as…	It really depends. If I feel that it truly helps the patient, then I have no problem with it. I don’t feel like I’m screwing them over or anything — in plain German — am I allowed to say that without a beep? (laughs) Yes, exactly. So if I feel that… a lot of it comes down to talking. And um… with people — it’s often used in the area of anxiety and so on. Like: “Open a window. Take a deep breath…”…	When it comes to the difference between impure and pure placebos, I find that impure placebos are used far more frequently. That’s something I do regularly. One example that I myself prescribe is antibiotics for viral infections. These kinds of applications or prescriptions are almost always preceded by the patient’s wish to receive medication — along with a discussion where I explain that, from …
4.7 Please explain your answer.	So if you present to the patient exactly the effect that is actually known to occur, then no. Like when you say: I’m giving you a pill, and it’s been shown that simply taking a pill — even if it contains nothing — can have an effect, try it out. Or: Take the red pill, we want to find out whether red works better than green — that’s been done before too. Yes, then it’s okay. I’m also aware that if…		So, about placebo… this deception — whether it ends up producing any positive feedback within the psychological loop is another matter. But at the end of the day, it’s still the simulation of an effect. That’s how I see it. Yes, and you have to be careful when you later inform the patient that the effect they experienced was, in fact, just a simulated one. In some cases — I can imagine — that cou…	(laughs) Well, for me, yes. I probably have to elaborate a bit here. Our practice mainly sees patients from Eastern Europe or with Eastern European backgrounds. There are various trends, like vitamin C infusions, for example. Then the patient comes and says they want that. That’s obviously not covered by health insurance, of course. And then you explain to them that, according to current medical …					Yes, well, you can say, for example: When there is this strong wish that something should happen, then you can say, “Well, in our part of the world, we usually already have enough of this. Maybe in your case, recently, you've had a high demand and perhaps didn’t always get enough of it. Go ahead and take this.” You can definitely say things like that — in small ways, I think. Yes. But again, it r…	Especially when using NaCl with pain patients, PB states that their primary concern is the well-being of the patient. It is a matter of weighing options and making a decision in the patient’s best interest. Whenever possible, relatives or the legal guardian are informed. The placebo is only administered if they agree. In every case, PB also consults with nursing staff and other parties involved, …
5. Additional Open Comments	That’s an interesting topic. Back in the day, in the pediatric emergency department, we had calming tablets — when parents came in with a child who had a febrile seizure or had briefly lost consciousness, and they were completely terrified the child might have died. They’d show up at the emergency room, and the child would have a bit of a fever but otherwise be healthy, and then we would sometime…			Yes, somewhat neglected… I think the basic issue with the whole topic is really that we need to find a common — well, “basic issue” might be an overstatement. It’s still difficult. But like with all topics where these kinds of things come up, I think we would need to find a shared definition of what placebo actually is. What do we truly consider to be a placebo? You’ve just seen some examples — s…	Yes, I would burn down that clinic XXX. Honestly. I’m sorry. I’ve only had bad experiences when it comes to the patients. Ah… if you convert that clinic — I assume it has such a department — into a psychiatric clinic. There you can make wonderful connections. With plants and so on. There are… these plants have such power. Also for — for psychiatric [conditions] — but not for illnesses like that. …	And it would be idiotic. I mean, all of these studies are based on placebo. Sure, sometimes there are comparative ones. But okay — for new substances, it’s always against placebo. And then what? They’d just always get special exemptions — but not in therapy? That would be a bit strange. So I’d be against that. Because with many of these… with many medications, you probably do more harm than with …	The impure placebos — that’s an interesting aspect. I think in that case… if you include it: Who prescribes placebos? Then I think it’s clearly many more. I think that definitely happens repeatedly. That somehow… well, often it’s the other way around. The patient wants something — and, um — or you realize you can’t just send someone home with nothing. And you feel the need to give them something.…	Sure. Yes. I’m not fundamentally opposed… If you have someone, for example, who keeps having bladder problems or similar issues, then you can try using a natural remedy. And that actually aligns with conventional medicine, which says an antibiotic is not strictly required. If you approach it seriously, it can help. Still, of course, you should think further: What’s going on here? Why do the sympt…
